# Supplementary material for: Metatranscriptomic Sequencing Suggests the Presence of Novel RNA Viruses in Rice Transmitted by Brown Planthopper
Source: Viruses. 2021 Dec 9;13(12):2464. doi: 10.3390/v13122464 (PMC8708968; doi:10.3390/v13122464)
Supplement: Supplementary file 1 [file viruses-13-02464-s001.zip]

Archive with 1 entries (1 files):
- viruses-1492439-supplementary.pdf
